# Supplementary material for: Notch2/3-DLL4 interaction in urothelial cancer cell lines supports a tumorigenic role of Notch signaling pathways in bladder carcinoma
Source: PLoS One. 2025 Feb 14;20(2):e0317709. doi: 10.1371/journal.pone.0317709 (PMC11828355; doi:10.1371/journal.pone.0317709)
Supplement: S1 Table — (XLSX) [file pone.0317709.s002.xlsx]

## Sheet: Data Fig.1A - mRNA expr.
	Expression analysis by qRT-PCR (n= number of Ct values)
	Notch 1
	Test details	Mean 1	Mean 2	Mean Diff	n1	n2	Summary	Adjusted P Value	Statistical test
	RT-4 vs. RT-112	0.02511	0.01144	0.01367	9	9	*	0.0379	One-way ANOVA, Tukey's multiple comparisons test
	RT-4 vs. 647-V	0.02511	0.002988	0.02212	9	9	***	0.0001
	RT-4 vs. T-24	0.02511	0.01505	0.01006	9	9	ns	0.2571
	RT-4 vs. KU-19-19	0.02511	0.006195	0.01891	9	9	**	0.0014
	RT-4 vs. CAL-29	0.02511	0.008796	0.01631	9	9	**	0.0078
	RT-112 vs. 647-V	0.01144	0.002988	0.00845	9	9	****	<0,0001
	RT-112 vs. T-24	0.01144	0.01505	-0.003606	9	9	ns	0.1953
	RT-112 vs. KU-19-19	0.01144	0.006195	0.005243	9	9	*	0.016
	RT-112 vs. CAL-29	0.01144	0.008796	0.002642	9	9	ns	0.455
	647-V vs. T-24	0.002988	0.01505	-0.01206	9	9	****	<0,0001
	647-V vs. KU-19-19	0.002988	0.006195	-0.003207	9	9	ns	0.266
	647-V vs. CAL-29	0.002988	0.008796	-0.005808	9	9	**	0.0062
	T-24 vs. KU-19-19	0.01505	0.006195	0.00885	9	9	****	<0,0001
	T-24 vs. CAL-29	0.01505	0.008796	0.006249	9	9	**	0.0042
	KU-19-19 vs. CAL-29	0.006195	0.008796	-0.002601	9	9	ns	0.4708
	Notch 2
	Test details	Mean 1	Mean 2	Mean Diff	n1	n2	Summary	Adjusted P Value	Statistical test
	RT-4 vs. RT-112	0.02375	0.01308	0.01067	9	9	**	0.004	One-way ANOVA, Tukey's multiple comparisons test
	RT-4 vs. 647-V	0.02375	0.008502	0.01525	9	9	****	<0,0001
	RT-4 vs. T-24	0.02375	0.02157	0.002181	9	9	ns	0.9194
	RT-4 vs. KU-19-19	0.02375	0.008555	0.0152	9	9	****	<0,0001
	RT-4 vs. CAL-29	0.02375	0.009467	0.01428	9	9	***	0.0001
	RT-112 vs. 647-V	0.01308	0.008502	0.004578	9	9	ns	0.0614
	RT-112 vs. T-24	0.01308	0.02157	-0.008491	9	9	****	<0,0001
	RT-112 vs. KU-19-19	0.01308	0.008555	0.004525	9	9	ns	0.0659
	RT-112 vs. CAL-29	0.01308	0.009467	0.003613	9	9	ns	0.2041
	647-V vs. T-24	0.008502	0.02157	-0.01307	9	9	****	<0,0001
	647-V vs. KU-19-19	0.008502	0.008555	-5.274e-05	9	9	ns	>0,9999
	647-V vs. CAL-29	0.008502	0.009467	-0.0009653	9	9	ns	0.9761
	T-24 vs. KU-19-19	0.02157	0.008555	0.01302	9	9	****	<0,0001
	T-24 vs. CAL-29	0.02157	0.009467	0.0121	9	9	****	<0,0001
	KU-19-19 vs. CAL-29	0.008555	0.009467	-0.0009125	9	9	ns	0.9806
	Notch 3
	Test details	Mean 1	Mean 2	Mean Diff	n1	n2	Summary	Adjusted P Value	Statistical test
	RT-4 vs. RT-112	0.01436	0.01032	0.004035	9	9	ns	0.661	One-way ANOVA, Tukey's multiple comparisons test
	RT-4 vs. 647-V	0.01436	0.0002099	0.01415	9	9	***	0.0009
	RT-4 vs. T-24	0.01436	0.005646	0.008711	9	9	ns	0.0627
	RT-4 vs. KU-19-19	0.01436	0.006579	0.007777	9	9	ns	0.1133
	RT-4 vs. CAL-29	0.01436	0.005383	0.008974	9	9	ns	0.0527
	RT-112 vs. 647-V	0.01032	0.0002099	0.01011	9	9	****	<0,0001
	RT-112 vs. T-24	0.01032	0.005646	0.004676	9	9	*	0.0387
	RT-112 vs. KU-19-19	0.01032	0.006579	0.003742	9	9	ns	0.1426
	RT-112 vs. CAL-29	0.01032	0.005383	0.004938	9	9	*	0.0258
	647-V vs. T-24	0.0002099	0.005646	-0.005436	9	9	*	0.0115
	647-V vs. KU-19-19	0.0002099	0.006579	-0.00637	9	9	**	0.0023
	647-V vs. CAL-29	0.0002099	0.005383	-0.005173	9	9	*	0.0177
	T-24 vs. KU-19-19	0.005646	0.006579	-0.0009338	9	9	ns	0.9748
	T-24 vs. CAL-29	0.005646	0.005383	0.0002627	9	9	ns	0.9998
	KU-19-19 vs. CAL-29	0.006579	0.005383	0.001196	9	9	ns	0.9393
	Notch 4
	Test details	Mean 1	Mean 2	Mean Diff	n1	n2	Summary	Adjusted P Value	Statistical test
	RT-4 vs. RT-112	1.431e-05	2.799e-06	1.151e-05	9	9	**	0.0048	One-way ANOVA, Tukey's multiple comparisons test
	RT-4 vs. 647-V	1.431e-05	3.294e-06	1.101e-05	9	9	**	0.0073
	RT-4 vs. T-24	1.431e-05	3.267e-05	-1.837e-05	9	9	****	<0,0001
	RT-4 vs. KU-19-19	1.431e-05	1.086e-05	3.447e-06	9	9	ns	0.7393
	RT-4 vs. CAL-29	1.431e-05	2.856e-06	1.145e-05	9	9	**	0.005
	RT-112 vs. 647-V	2.799e-06	3.294e-06	-4.954e-07	9	9	ns	0.9994
	RT-112 vs. T-24	2.799e-06	3.267e-05	-2.988e-05	9	9	****	<0,0001
	RT-112 vs. KU-19-19	2.799e-06	1.086e-05	-8.061e-06	9	9	**	0.0064
	RT-112 vs. CAL-29	2.799e-06	2.856e-06	-5.721e-08	9	9	ns	>0,9999
	647-V vs. T-24	3.294e-06	3.267e-05	-2.938e-05	9	9	****	<0,0001
	647-V vs. KU-19-19	3.294e-06	1.086e-05	-7.565e-06	9	9	*	0.0117
	647-V vs. CAL-29	3.294e-06	2.856e-06	4.382e-07	9	9	ns	0.9996
	T-24 vs. KU-19-19	3.267e-05	1.086e-05	2.181e-05	9	9	****	<0,0001
	T-24 vs. CAL-29	3.267e-05	2.856e-06	2.982e-05	9	9	****	<0,0001
	KU-19-19 vs. CAL-29	1.086e-05	2.856e-06	8.003e-06	9	9	**	0.0069
	DLL 4
	Test details	Mean 1	Mean 2	Mean Diff	n1	n2	Summary	Adjusted P Value	Statistical test
	RT-4 vs. RT-112	0.0003052	6.676e-06	0.0002985	9	9	ns	0.1991	One-way ANOVA, Tukey's multiple comparisons test
	RT-4 vs. 647-V	0.0003052	1.934e-05	0.0002858	9	9	ns	0.2601
	RT-4 vs. T-24	0.0003052	0.0007735	-0.0004684	9	9	*	0.0157
	RT-4 vs. KU-19-19	0.0003052	2.604e-05	0.0002791	9	9	ns	0.2512
	RT-4 vs. CAL-29	0.0003052	6.722e-06	0.0002984	9	9	ns	0.1992
	RT-112 vs. 647-V	6.676e-06	1.934e-05	-1.266e-05	9	9	ns	>0,9999
	RT-112 vs. T-24	6.676e-06	0.0007735	-0.0007669	9	9	***	0.0002
	RT-112 vs. KU-19-19	6.676e-06	2.604e-05	-1.936e-05	9	9	ns	>0,9999
	RT-112 vs. CAL-29	6.676e-06	6.722e-06	-4.61e-08	9	9	ns	>0,9999
	647-V vs. T-24	1.934e-05	0.0007735	-0.0007542	9	9	***	0.0004
	647-V vs. KU-19-19	1.934e-05	2.604e-05	-6.698e-06	9	9	ns	>0,9999
	647-V vs. CAL-29	1.934e-05	6.722e-06	1.262e-05	9	9	ns	>0,9999
	T-24 vs. KU-19-19	0.0007735	2.604e-05	0.0007475	9	9	***	0.0003
	T-24 vs. CAL-29	0.0007735	6.722e-06	0.0007668	9	9	***	0.0002
	KU-19-19 vs. CAL-29	2.604e-05	6.722e-06	1.932e-05	9	9	ns	>0,9999

## Sheet: Data Fig.1C, 3B- protein expr.
	Expression analysis by immunofluorescence (n = number if FI values)
	Notch 1
	Test details	Mean 1	Mean 2	Mean Diff	n1	n2	Summary	Adjusted P Value	Statistical test
	RT-4 vs. RT-112	6.301	7.359	-1.058	30	30	ns	0.3312	One-way ANOVA, Tukey's multiple comparisons test
	RT-4 vs. 647-V	6.301	4.229	2.072	30	30	**	0.0025
	RT-4 vs. T-24	6.301	2.497	3.804	30	30	****	<0,0001
	RT-4 vs. KU-19-19	6.301	6.799	-0.4982	30	30	ns	0.9276
	RT-4 vs. CAL-29	6.301	2.155	4.146	30	30	****	<0,0001
	RT-112 vs. 647-V	7.359	4.229	3.13	30	30	****	<0,0001
	RT-112 vs. T-24	7.359	2.497	4.862	30	30	****	<0,0001
	RT-112 vs. KU-19-19	7.359	6.799	0.56	30	30	ns	0.8863
	RT-112 vs. CAL-29	7.359	2.155	5.204	30	30	****	<0,0001
	647-V vs. T-24	4.229	2.497	1.732	30	30	*	0.0177
	647-V vs. KU-19-19	4.229	6.799	-2.57	30	30	***	0.0001
	647-V vs. CAL-29	4.229	2.155	2.074	30	30	**	0.0025
	T-24 vs. KU-19-19	2.497	6.799	-4.302	30	30	****	<0,0001
	T-24 vs. CAL-29	2.497	2.155	0.3418	30	30	ns	0.9855
	KU-19-19 vs. CAL-29	6.799	2.155	4.644	30	30	****	<0,0001
	Notch 2
	Test details	Mean 1	Mean 2	Mean Diff	n1	n2	Summary	Adjusted P Value	Statistical test
	RT-4 vs. RT-112	100.7	31.92	68.76	30	30	****	<0,0001	One-way ANOVA, Tukey's multiple comparisons test
	RT-4 vs. 647-V	100.7	46.74	53.93	30	30	****	<0,0001
	RT-4 vs. T-24	100.7	16.81	83.87	30	30	****	<0,0001
	RT-4 vs. KU-19-19	100.7	62.94	37.74	30	30	****	<0,0001
	RT-4 vs. CAL-29	100.7	15.23	85.44	30	30	****	<0,0001
	RT-112 vs. 647-V	31.92	46.74	-14.82	30	30	ns	0.2075
	RT-112 vs. T-24	31.92	16.81	15.11	30	30	ns	0.1901
	RT-112 vs. KU-19-19	31.92	62.94	-31.01	30	30	***	0.0002
	RT-112 vs. CAL-29	31.92	15.23	16.69	30	30	ns	0.1143
	647-V vs. T-24	46.74	16.81	29.94	30	30	***	0.0003
	647-V vs. KU-19-19	46.74	62.94	-16.19	30	30	ns	0.1349
	647-V vs. CAL-29	46.74	15.23	31.51	30	30	***	0.0001
	T-24 vs. KU-19-19	16.81	62.94	-46.13	30	30	****	<0,0001
	T-24 vs. CAL-29	16.81	15.23	1.574	30	30	ns	0.9999
	KU-19-19 vs. CAL-29	62.94	15.23	47.7	30	30	****	<0,0001
	Notch 3
	Test details	Mean 1	Mean 2	Mean Diff	n1	n2	Summary	Adjusted P Value	Statistical test
	RT-4 vs. RT-112	36.07	14.01	22.06	30	30	****	<0,0001	One-way ANOVA, Tukey's multiple comparisons test
	RT-4 vs. 647-V	36.07	24.95	11.12	30	30	*	0.0208
	RT-4 vs. T-24	36.07	8.556	27.51	30	30	****	<0,0001
	RT-4 vs. KU-19-19	36.07	31.84	4.231	30	30	ns	0.8096
	RT-4 vs. CAL-29	36.07	6.122	29.95	30	30	****	<0,0001
	RT-112 vs. 647-V	14.01	24.95	-10.94	30	30	*	0.0242
	RT-112 vs. T-24	14.01	8.556	5.454	30	30	ns	0.5941
	RT-112 vs. KU-19-19	14.01	31.84	-17.83	30	30	****	<0,0001
	RT-112 vs. CAL-29	14.01	6.122	7.888	30	30	ns	0.1994
	647-V vs. T-24	24.95	8.556	16.39	30	30	***	0.0002
	647-V vs. KU-19-19	24.95	31.84	-6.891	30	30	ns	0.3354
	647-V vs. CAL-29	24.95	6.122	18.82	30	30	****	<0,0001
	T-24 vs. KU-19-19	8.556	31.84	-23.28	30	30	****	<0,0001
	T-24 vs. CAL-29	8.556	6.122	2.434	30	30	ns	0.9787
	KU-19-19 vs. CAL-29	31.84	6.122	25.72	30	30	****	<0,0001
	Notch 4
	Test details	Mean 1	Mean 2	Mean Diff	n1	n2	Summary	Adjusted P Value	Statistical test
	RT-4 vs. RT-112	43.96	9.138	34.82	30	30	****	<0,0001	One-way ANOVA, Tukey's multiple comparisons test
	RT-4 vs. 647-V	43.96	23.31	20.64	30	30	***	0.0007
	RT-4 vs. T-24	43.96	14.46	29.5	30	30	****	<0,0001
	RT-4 vs. KU-19-19	43.96	15.21	28.75	30	30	****	<0,0001
	RT-4 vs. CAL-29	43.96	9.752	34.2	30	30	****	<0,0001
	RT-112 vs. 647-V	9.138	23.31	-14.17	30	30	*	0.0413
	RT-112 vs. T-24	9.138	14.46	-5.318	30	30	ns	0.8639
	RT-112 vs. KU-19-19	9.138	15.21	-6.068	30	30	ns	0.7853
	RT-112 vs. CAL-29	9.138	9.752	-0.6137	30	30	ns	>0,9999
	647-V vs. T-24	23.31	14.46	8.857	30	30	ns	0.4174
	647-V vs. KU-19-19	23.31	15.21	8.107	30	30	ns	0.5168
	647-V vs. CAL-29	23.31	9.752	13.56	30	30	ns	0.0574
	T-24 vs. KU-19-19	14.46	15.21	-0.7504	30	30	ns	>0,9999
	T-24 vs. CAL-29	14.46	9.752	4.704	30	30	ns	0.9141
	KU-19-19 vs. CAL-29	15.21	9.752	5.454	30	30	ns	0.8509
	DLL 4
	Test details	Mean 1	Mean 2	Mean Diff	n1	n2	Summary	Adjusted P Value	Statistical test
	RT-4 vs. RT-112	50.39	27.8	22.59	30	30	****	<0,0001	One-way ANOVA, Tukey's multiple comparisons test
	RT-4 vs. 647-V	50.39	5.199	45.19	30	30	****	<0,0001
	RT-4 vs. T-24	50.39	5.355	45.03	30	30	****	<0,0001
	RT-4 vs. KU-19-19	50.39	6.22	44.17	30	30	****	<0,0001
	RT-4 vs. CAL-29	50.39	5.258	45.13	30	30	****	<0,0001
	RT-112 vs. 647-V	27.8	5.199	22.6	30	30	****	<0,0001
	RT-112 vs. T-24	27.8	5.355	22.45	30	30	****	<0,0001
	RT-112 vs. KU-19-19	27.8	6.22	21.58	30	30	****	<0,0001
	RT-112 vs. CAL-29	27.8	5.258	22.54	30	30	****	<0,0001
	647-V vs. T-24	5.199	5.355	-0.1555	30	30	ns	>0,9999
	647-V vs. KU-19-19	5.199	6.22	-1.02	30	30	ns	0.9989
	647-V vs. CAL-29	5.199	5.258	-0.05925	30	30	ns	>0,9999
	T-24 vs. KU-19-19	5.355	6.22	-0.8649	30	30	ns	0.9995
	T-24 vs. CAL-29	5.355	5.258	0.09629	30	30	ns	>0,9999
	KU-19-19 vs. CAL-29	6.22	5.258	0.9612	30	30	ns	0.9992
	HES 1
	Test details	Mean 1	Mean 2	Mean Diff	n1	n2	Summary	Adjusted P Value	Statistical test
	RT-4 vs. RT-112	34.75	7.644	27.11	30	30	****	<0,0001	One-way ANOVA, Tukey's multiple comparisons test
	RT-4 vs. 647-V	34.75	29.99	4.765	30	30	ns	0.1378
	RT-4 vs. T-24	34.75	9.365	25.39	30	30	****	<0,0001
	RT-4 vs. KU-19-19	34.75	24.9	9.848	30	30	****	<0,0001
	RT-4 vs. CAL-29	34.75	7.124	27.63	30	30	****	<0,0001
	RT-112 vs. 647-V	7.644	29.99	-22.34	30	30	****	<0,0001
	RT-112 vs. T-24	7.644	9.365	-1.721	30	30	ns	0.9007
	RT-112 vs. KU-19-19	7.644	24.9	-17.26	30	30	****	<0,0001
	RT-112 vs. CAL-29	7.644	7.124	0.5199	30	30	ns	0.9996
	647-V vs. T-24	29.99	9.365	20.62	30	30	****	<0,0001
	647-V vs. KU-19-19	29.99	24.9	5.083	30	30	ns	0.095
	647-V vs. CAL-29	29.99	7.124	22.86	30	30	****	<0,0001
	T-24 vs. KU-19-19	9.365	24.9	-15.54	30	30	****	<0,0001
	T-24 vs. CAL-29	9.365	7.124	2.241	30	30	ns	0.8454
	KU-19-19 vs. CAL-29	24.9	7.124	17.78	30	30	****	<0,0001
	HEY 1
	Test details	Mean 1	Mean 2	Mean Diff	n1	n2	Summary	Adjusted P Value	Statistical test
	RT-4 vs. RT-112	29.03	7.936	21.09	30	30	****	<0,0001	One-way ANOVA, Tukey's multiple comparisons test
	RT-4 vs. 647-V	29.03	22.99	6.037	30	30	*	0.0321
	RT-4 vs. T-24	29.03	4.649	24.38	30	30	****	<0,0001
	RT-4 vs. KU-19-19	29.03	23.5	5.525	30	30	ns	0.0628
	RT-4 vs. CAL-29	29.03	5.591	23.43	30	30	****	<0,0001
	RT-112 vs. 647-V	7.936	22.99	-15.05	30	30	****	<0,0001
	RT-112 vs. T-24	7.936	4.649	3.287	30	30	ns	0.5361
	RT-112 vs. KU-19-19	7.936	23.5	-15.57	30	30	****	<0,0001
	RT-112 vs. CAL-29	7.936	5.591	2.344	30	30	ns	0.828
	647-V vs. T-24	22.99	4.649	18.34	30	30	****	<0,0001
	647-V vs. KU-19-19	22.99	23.5	-0.5121	30	30	ns	0.9998
	647-V vs. CAL-29	22.99	5.591	17.4	30	30	****	<0,0001
	T-24 vs. KU-19-19	4.649	23.5	-18.85	30	30	****	<0,0001
	T-24 vs. CAL-29	4.649	5.591	-0.9425	30	30	ns	0.9964
	KU-19-19 vs. CAL-29	23.5	5.591	17.91	30	30	****	<0,0001

## Sheet: Data Fig.2B - interactions
	Protein interactions by PLA (n = number of analyzed cells)
	Notch 2 - DLL4
	Test details	Mean 1	Mean 2	Mean Diff	n1	n2	Summary	Adjusted P Value	Statistical test
	RT-4 vs. RT-112	0.04468	0.1898	-0.1451	120	143	****	<0,0001	One-way ANOVA, Tukey's multiple comparisons test
	RT-4 vs. 647-V	0.04468	0.02323	0.02145	120	110	***	0.0004
	RT-4 vs. T-24	0.04468	0.01416	0.03052	120	202	****	<0,0001
	RT-4 vs. KU-19-19	0.04468	0.01801	0.02667	120	182	****	<0,0001
	RT-4 vs. CAL-29	0.04468	0.1367	-0.09203	120	154	****	<0,0001
	RT-112 vs. 647-V	0.1898	0.02323	0.1666	143	110	****	<0,0001
	RT-112 vs. T-24	0.1898	0.01416	0.1756	143	202	****	<0,0001
	RT-112 vs. KU-19-19	0.1898	0.01801	0.1718	143	182	****	<0,0001
	RT-112 vs. CAL-29	0.1898	0.1367	0.05307	143	154	****	<0,0001
	647-V vs. T-24	0.02323	0.01416	0.00907	110	202	ns	0.3469
	647-V vs. KU-19-19	0.02323	0.01801	0.005217	110	182	ns	0.871
	647-V vs. CAL-29	0.02323	0.1367	-0.1135	110	154	****	<0,0001
	T-24 vs. KU-19-19	0.01416	0.01801	-0.003853	202	182	ns	0.9238
	T-24 vs. CAL-29	0.01416	0.1367	-0.1226	202	154	****	<0,0001
	KU-19-19 vs. CAL-29	0.01801	0.1367	-0.1187	182	154	****	<0,0001
	Notch 2 - DLL4
	Test details	Mean 1	Mean 2	Mean Diff	n1	n2	Summary	Adjusted P Value	Statistical test
	RT-4 vs. RT-112	0.02441	0.05373	-0.02932	122	170	****	<0,0001	One-way ANOVA, Tukey's multiple comparisons test
	RT-4 vs. 647-V	0.02441	0.02128	0.003133	122	122	ns	0.4885
	RT-4 vs. T-24	0.02441	0.01379	0.01062	122	170	****	<0,0001
	RT-4 vs. KU-19-19	0.02441	0.01674	0.007669	122	197	****	<0,0001
	RT-4 vs. CAL-29	0.02441	0.05807	-0.03366	122	195	****	<0,0001
	RT-112 vs. 647-V	0.05373	0.02128	0.03245	170	122	****	<0,0001
	RT-112 vs. T-24	0.05373	0.01379	0.03994	170	170	****	<0,0001
	RT-112 vs. KU-19-19	0.05373	0.01674	0.03699	170	197	****	<0,0001
	RT-112 vs. CAL-29	0.05373	0.05807	-0.004339	170	195	*	0.0381
	647-V vs. T-24	0.02128	0.01379	0.007486	122	170	***	0.0002
	647-V vs. KU-19-19	0.02128	0.01674	0.004537	122	197	ns	0.0692
	647-V vs. CAL-29	0.02128	0.05807	-0.03679	122	195	****	<0,0001
	T-24 vs. KU-19-19	0.01379	0.01674	-0.00295	170	197	ns	0.1279
	T-24 vs. CAL-29	0.01379	0.05807	-0.04428	170	195	****	<0,0001
	KU-19-19 vs. CAL-29	0.01674	0.05807	-0.04133	197	195	****	<0,0001

## Sheet: Data Fig.4A - HESHEY by rDLL4
	HES1/HEY1 expression after rhDLL4 stimulation (6, 16 h; 500 ng/ml) by qRT-PCR (n = number of Ct values)
	RT-4
	Test details	Mean 1	Mean 2	Mean Diff	n1	n2	Summary	Adjusted P Value	Statistical test
	HES1: Vehicle control vs. DLL4, 6h	1	1.021	-0.021	9	9	ns	0.7857	Mann-Whitney test
	HES1: Vehicle control vs. DLL4, 16h	1	1.771	-0.771	9	9	**	0.001
	HEY1: Vehicle control vs. DLL4, 6h	1	1.017	-0.017	9	9	ns	0.7437
	HEY1: Vehicle control vs. DLL4, 16h	1	1.808	-0.808	9	9	***	0.0001
	RT-112
	Test details	Mean 1	Mean 2	Mean Diff	n1	n2	Summary	Adjusted P Value	Statistical test
	HES1: Vehicle control vs. DLL4, 6h	1	1.015	-0.015	9	9	ns	0.8514	Mann-Whitney test
	HES1: Vehicle control vs. DLL4, 16h	1	1.022	-0.022	9	9	ns	0.8642
	HEY1: Vehicle control vs. DLL4, 6h	1	1.224	-0.224	9	9	ns	0.1052
	HEY1: Vehicle control vs. DLL4, 16h	1	1.013	-0.013	9	9	ns	0.926
	647-V
	Test details	Mean 1	Mean 2	Mean Diff	n1	n2	Summary	Adjusted P Value	Statistical test
	HES1: Vehicle control vs. DLL4, 6h	1	1.022	-0.022	9	9	ns	0.4439	Mann-Whitney test
	HES1: Vehicle control vs. DLL4, 16h	1	1.225	-0.225	9	9	**	0.0055
	HEY1: Vehicle control vs. DLL4, 6h	1	0.8494	0.1506	9	9	ns	0.2955
	HEY1: Vehicle control vs. DLL4, 16h	1	1.227	-0.227	9	9	*	0.0383
	T-24
	Test details	Mean 1	Mean 2	Mean Diff	n1	n2	Summary	Adjusted P Value	Statistical test
	HES1: Vehicle control vs. DLL4, 6h	1	1.164	-0.164	9	9	ns	0.1403	Mann-Whitney test
	HES1: Vehicle control vs. DLL4, 16h	1	3.908	-2.908	9	9	*	0.0254
	HEY1: Vehicle control vs. DLL4, 6h	1	1.729	-0.729	9	9	ns	0.0559
	HEY1: Vehicle control vs. DLL4, 16h	1	1.583	-0.583	9	9	ns	0.1268
	KU-19-19
	Test details	Mean 1	Mean 2	Mean Diff	n1	n2	Summary	Adjusted P Value	Statistical test
	HES1: Vehicle control vs. DLL4, 6h	1	0.8493	0.1507	9	9	*	0.0231	Mann-Whitney test
	HES1: Vehicle control vs. DLL4, 16h	1	0.7553	0.2447	9	9	*	0.0121
	HEY1: Vehicle control vs. DLL4, 6h	1	1	-4.009e-06	9	9	ns	0.9999
	HEY1: Vehicle control vs. DLL4, 16h	1	1.012	-0.012	9	9	ns	0.8088
	CAL-29
	Test details	Mean 1	Mean 2	Mean Diff	n1	n2	Summary	Adjusted P Value	Statistical test
	HES1: Vehicle control vs. DLL4, 6h	1	0.7382	0.2618	9	9	****	<0,0001	Mann-Whitney test
	HES1: Vehicle control vs. DLL4, 16h	1	0.9141	0.0859	9	9	ns	0.1018
	HEY1: Vehicle control vs. DLL4, 6h	1	0.7916	0.2084	9	9	*	0.0137
	HEY1: Vehicle control vs. DLL4, 16h	1	1.208	-0.208	9	9	ns	0.0572

## Sheet: Data Fig.4B - viabiliy by rDLL4
	Viability after DLL4 stimulation (72 h) by CTG cell based assay (n = number of samples/wells)
	RT-4
	Test details	Mean 1	Mean 2	Mean Diff	n1	n2	Summary	Adjusted P Value
	Vehicle control vs. 250 ng/ml DLL4	100	118.3	-18.33	12	12	**	0.0022
	Vehicle control vs. 500 ng/ml DLL4	100	116.4	-16.41	12	12	**	0.0064
	Vehicle control vs. 1000 ng/ml DLL4	100	111.8	-11.82	12	12	ns	0.0703
	RT-112
	Test details	Mean 1	Mean 2	Mean Diff	n1	n2	Summary	Adjusted P Value	Statistical test
	Vehicle control vs. 250 ng/ml DLL4	100	108.7	-8.694	12	12	ns	0.3752	One-way ANOVA, Dunnett's multiple comparisons test
	Vehicle control vs. 500 ng/ml DLL4	100	105.6	-5.624	12	12	ns	0.6417
	Vehicle control vs. 1000 ng/ml DLL4	100	91.55	8.453	12	12	ns	0.3298
	647-V
	Test details	Mean 1	Mean 2	Mean Diff	n1	n2	Summary	Adjusted P Value	Statistical test
	Vehicle control vs. 250 ng/ml DLL4	100	108.2	-8.177	12	12	*	0.0272	One-way ANOVA, Dunnett's multiple comparisons test
	Vehicle control vs. 500 ng/ml DLL4	100	105.4	-5.414	12	12	ns	0.1792
	Vehicle control vs. 1000 ng/ml DLL4	100	111.9	-11.87	12	12	**	0.0015
	T-24
	Test details	Mean 1	Mean 2	Mean Diff	n1	n2	Summary	Adjusted P Value	Statistical test
	Vehicle control vs. 250 ng/ml DLL4	100	112.5	-12.46	12	12	ns	0.2094	One-way ANOVA, Dunnett's multiple comparisons test
	Vehicle control vs. 500 ng/ml DLL4	100	116.3	-16.34	12	12	ns	0.073
	Vehicle control vs. 1000 ng/ml DLL4	100	116.9	-16.95	12	12	ns	0.0608
	KU-19-19
	Test details	Mean 1	Mean 2	Mean Diff	n1	n2	Summary	Adjusted P Value	Statistical test
	Vehicle control vs. 250 ng/ml DLL4	100	108.3	-8.261	12	12	*	0.0149	One-way ANOVA, Dunnett's multiple comparisons test
	Vehicle control vs. 500 ng/ml DLL4	100	103	-2.991	12	12	ns	0.5456
	Vehicle control vs. 1000 ng/ml DLL4	100	103.9	-3.897	12	12	ns	0.3506
	CAL-29
	Test details	Mean 1	Mean 2	Mean Diff	n1	n2	Summary	Adjusted P Value	Statistical test
	Vehicle control vs. 250 ng/ml DLL4	100	104.9	-4.902	12	12	ns	0.596	One-way ANOVA, Dunnett's multiple comparisons test
	Vehicle control vs. 500 ng/ml DLL4	100	102.1	-2.074	12	12	ns	0.9453
	Vehicle control vs. 1000 ng/ml DLL4	100	101.7	-1.694	12	12	ns	0.9687

## Sheet: Data Fig.4C - prolif by rDLL4
	Proliferation after DLL4 stimulation (72 h) by CTP cell based assay (n = number of samples/wells)
	RT-4
	Test details	Mean 1	Mean 2	Mean Diff	n1	n2	Summary	Adjusted P Value	Statistical test
	Vehicle control vs. 250 ng/ml DLL4	1	2.133	-1.133	12	12	**	0.0015	One-way ANOVA, Dunnett's multiple comparisons test
	Vehicle control vs. 500 ng/ml DLL4	1	0.765	0.235	12	12	ns	0.7129
	Vehicle control vs. 1000 ng/ml DLL4	1	1.434	-0.434	12	12	ns	0.2989
	RT-112
	Test details	Mean 1	Mean 2	Mean Diff	n1	n2	Summary	Adjusted P Value	Statistical test
	Vehicle control vs. 250 ng/ml DLL4	1	0.9516	0.04838	12	12	ns	0.8495	One-way ANOVA, Dunnett's multiple comparisons test
	Vehicle control vs. 500 ng/ml DLL4	1	0.8506	0.1494	12	12	ns	0.1355
	Vehicle control vs. 1000 ng/ml DLL4	1	0.8708	0.1292	12	12	ns	0.2197
	647-V
	Test details	Mean 1	Mean 2	Mean Diff	n1	n2	Summary	Adjusted P Value	Statistical test
	Vehicle control vs. 250 ng/ml DLL4	1	1.637	-0.637	12	12	*	0.0303	One-way ANOVA, Dunnett's multiple comparisons test
	Vehicle control vs. 500 ng/ml DLL4	1	0.6596	0.3404	12	12	ns	0.3316
	Vehicle control vs. 1000 ng/ml DLL4	1	0.9158	0.0842	12	12	ns	0.9647
	T-24
	Test details	Mean 1	Mean 2	Mean Diff	n1	n2	Summary	Adjusted P Value	Statistical test
	Vehicle control vs. 250 ng/ml DLL4	1	2.011	-1.011	12	12	**	0.0092	One-way ANOVA, Dunnett's multiple comparisons test
	Vehicle control vs. 500 ng/ml DLL4	1	1.606	-0.606	12	12	ns	0.1451
	Vehicle control vs. 1000 ng/ml DLL4	1	1.604	-0.604	12	12	ns	0.1469
	KU-19-19
	Test details	Mean 1	Mean 2	Mean Diff	n1	n2	Summary	Adjusted P Value	Statistical test
	Vehicle control vs. 250 ng/ml DLL4	1	1.054	-0.05382	12	12	ns	0.7578	One-way ANOVA, Dunnett's multiple comparisons test
	Vehicle control vs. 500 ng/ml DLL4	1	0.95	0.05001	12	12	ns	0.7936
	Vehicle control vs. 1000 ng/ml DLL4	1	0.9873	0.01274	12	12	ns	0.9949
	CAL-29
	Test details	Mean 1	Mean 2	Mean Diff	n1	n2	Summary	Adjusted P Value	Statistical test
	Vehicle control vs. 250 ng/ml DLL4	1	1.012	-0.01196	12	12	ns	0.9989	One-way ANOVA, Dunnett's multiple comparisons test
	Vehicle control vs. 500 ng/ml DLL4	1	0.8957	0.1043	12	12	ns	0.6281
	Vehicle control vs. 1000 ng/ml DLL4	1	1.072	-0.07167	12	12	ns	0.8306

## Sheet: Data Fig.4D - interact by rDLL4
	HES1/HEY1 expression after rhDLL4 stimulation (10 min; 500 ng/ml) by PLA (n = number of analyzed cells)
	RT-4
	Test details	Mean 1	Mean 2	Mean Diff	n1	n2	Summary	Adjusted P Value	Statistical test
	Notch2-DLL4: Vehicle control vs. DLL4	1	1.22	-0.22	112	138	*	0.0468	Mann-Whitney test
	Notch3-DLL4: Vehicle control vs. DLL4	1	4.616	-3.616	102	135	****	<0,0001
	647-V
	Test details	Mean 1	Mean 2	Mean Diff	n1	n2	Summary	Adjusted P Value	Statistical test
	Notch2-DLL4: Vehicle control vs. DLL4	1	0.755	0.245	110	99	**	0.0099	Mann-Whitney test
	Notch3-DLL4: Vehicle control vs. DLL4	1	1.191	-0.191	81	96	ns	0.0783
	T-24
	Test details	Mean 1	Mean 2	Mean Diff	n1	n2	Summary	Adjusted P Value	Statistical test
	Notch2-DLL4: Vehicle control vs. DLL4	1	1.616	-0.616	74	62	***	0.0001	Mann-Whitney test
	Notch3-DLL4: Vehicle control vs. DLL4	1	1.993	-0.993	53	60	***	0.0007
	KU-19-19
	Test details	Mean 1	Mean 2	Mean Diff	n1	n2	Summary	Adjusted P Value	Statistical test
	Notch2-DLL4: Vehicle control vs. DLL4	1	0.6767	0.3233	84	104	*	0.005	Mann-Whitney test
	Notch3-DLL4: Vehicle control vs. DLL4	1	7.514	-6.514	86	96	****	<0,0001
